# Supplementary material for: Bacteriophages of Thermophilic ‘Bacillus Group’ Bacteria—A Systematic Review, 2023 Update
Source: Int J Mol Sci. 2024 Mar 8;25(6):3125. doi: 10.3390/ijms25063125 (PMC10969951; doi:10.3390/ijms25063125)
Supplement: Supplementary file 1 [file ijms-25-03125-s001.zip]

Archive with 1 entries (1 files):
- ijms-2866891-supplementary.pdf
